# Supplementary material for: Health and Nutrition Promotion Programs in Papua New Guinea: A Scoping Review
Source: Nutrients. 2024 Jun 24;16(13):1999. doi: 10.3390/nu16131999 (PMC11243307; doi:10.3390/nu16131999)
Supplement: Supplementary file 1 [file nutrients-16-01999-s001.zip]

Archive with 1 entries (1 files):
- nutrients-3013423-supplementary.pdf
